# Supplementary material for: Flavonoid-Based Cocrystals: A Comprehensive Study on Their Synthesis, Characterization, Physicochemical Properties and Applications
Source: Molecules. 2025 Nov 6;30(21):4315. doi: 10.3390/molecules30214315 (PMC12608692; doi:10.3390/molecules30214315)
Supplement: Supplementary file 1 [file molecules-30-04315-s001.zip]

Archive with 1 entries (1 files):
- molecules-3874041-supplementary.pdf
